# Supplementary material for: Insights Into Histoplasma capsulatum Behavior on Zinc Deprivation
Source: Front Cell Infect Microbiol. 2020 Nov 30;10:573097. doi: 10.3389/fcimb.2020.573097 (PMC7734293; doi:10.3389/fcimb.2020.573097)
Supplement: Supplementary file 4 [file Table_2.xlsx]

## Sheet: Table 1
Supplementary table 02. Down-regulated proteins in H. capsulatum cells subjected to Zn-deprivation for 24 h
Accession	Description	Function	Fold changea
amino acid metabolism
HCBG_07076	phospho-2-dehydro-3-deoxyheptonate aldolase	amino acid metabolism	0.66
HCBG_09209	phospho-2-dehydro-3-deoxyheptonate aldolase	amino acid metabolism	0.78
HCBG_02281	NADP-specific glutamate dehydrogenase	metabolism of glutamate	*
HCBG_00992	acetylornithine aminotransferase	assimilation of ammonia, metabolism of the glutamate group	0.51
HCBG_06774	arginase argA	degradation of arginine	0.70
HCBG_01770	carbamoyl-phosphate synthase	metabolism of urea	0.71
HCBG_04093	aspartate aminotransferase	metabolism of the aspartate family	0.81
HCBG_00946	aspartate aminotransferase	metabolism of the aspartate family	0.69
HCBG_02371	cobalamin-independent methionine synthase MetH/D	metabolism of methionine	0.86
HCBG_01782	cystathionine-gamma-lyase	biosynthesis of homocysteine	0.73
HCBG_04099	homocitrate synthase	biosynthesis of lysine	0.74
HCBG_03425	saccharopine dehydrogenase	aminoadipic acid pathway	0.82
HCBG_08405	aromatic-L-amino acid decarboxylase	metabolism of the cysteine - aromatic group	0.82
HCBG_02395	chorismate synthase	metabolism of the cysteine - aromatic group	0.76
HCBG_08410	glycine dehydrogenase	degradation of glycine	0.81
HCBG_03171	glycine cleavage system H protein	degradation of glycine	0.67
HCBG_06752	homoserine dehydrogenase	metabolism of serine	0.75
HCBG_06184	acetolactate synthase	metabolism of phenylalanine	*
HCBG_03478	4-hydroxyphenylpyruvate dioxygenase	degradation of tyrosine	0.83
HCBG_02722	anthranilate synthase component I	biosynthesis of tryptophan	*
HCBG_08905	isovaleryl-CoA dehydrogenase	metabolism of the pyruvate family and D-alanine	0.77
HCBG_08904	methylcrotonoyl-CoA carboxylase subunit beta	degradation of leucine	0.63
nitrogen, sulfur and selenium metabolism
HCBG_02761	amidohydrolase	catabolism of nitrogenous compounds	0.87
HCBG_03014	3',5'-bisphosphate nucleotidase	sulfate assimilation	*
nucleoside/nucleobase metabolism
HCBG_03120	DEAD_2 domain-containing protein	nucleotide/nucleoside/nucleobase metabolism	0.77
HCBG_03929	allantoicase	purin nucleotide/nucleoside/nucleobase metabolism	0.65
HCBG_04869	Ras-like protein	purin nucleotide/nucleoside/nucleobase metabolism	0.83
HCBG_00305	endoribonuclease L-PSP	purin nucleotide/nucleoside/nucleobase metabolism	0.85
HCBG_00104	bifunctional purine biosynthesis protein ADE16	purine nucleotide/nucleoside/nucleobase anabolism	0.79
HCBG_06421	phosphoribosylformylglycinamidine synthase	purine nucleotide/nucleoside/nucleobase anabolism	0.67
HCBG_05664	dihydroorotase	pyrimidine nucleotide/nucleoside/nucleobase anabolism	0.78
phosphate metabolism
HCBG_04098	phosphotransmitter protein Ypd1	phosphate metabolism	0.80
HCBG_00142	inorganic pyrophosphatase	phosphate metabolism	0.72
C-compound and carbohydrate metabolism
HCBG_08109	mannitol-1-phosphate dehydrogenase	C-compound and carbohydrate metabolism	0.77
HCBG_00014	phosphomannomutase	C-compound and carbohydrate metabolism	0.72
HCBG_00108	lactone hydrolase	C-compound and carbohydrate metabolism	*
HCBG_03956	retinal dehydrogenase	C-compound and carbohydrate metabolism	0.72
HCBG_02868	methylcitrate synthase	sugar, glucoside, polyol and carboxylate metabolism	0.77
HCBG_03936	UDP-galactopyranose mutase	sugar, glucoside, polyol and carboxylate metabolism	0.76
HCBG_03384	2-oxoglutarate dehydrogenase	sugar, glucoside, polyol and carboxylate anabolism	*
lipid, fatty acid and isoprenoid metabolism
HCBG_03447	3-ketoacyl-coA thiolase peroxisomal A	fatty acid metabolism	0.81
HCBG_00986	carnitine acetyl transferase	fatty acid metabolism	0.82
HCBG_03496	3-ketoacyl-coA thiolase peroxisomal A	fatty acid metabolism	0.77
HCBG_02891	short-chain dehydrogenase	fatty acid metabolism	0.64
HCBG_06286	formyl-coenzyme A transferase	fatty acid metabolism	*
HCBG_02341	diphosphomevalonate decarboxylase	tetracyclic and pentacyclic triterpenes metabolism	0.82
HCBG_07852	nitroreductase	regulation of lipid, fatty acid and isoprenoid metabolism	0.60
metabolism of vitamins, cofactors, and prosthetic groups
HCBG_04868	molybdopterin binding domain-containing protein	metabolism of vitamins, cofactors, and prosthetic groups	0.59
HCBG_00970	CobW/P47K family protein	biosynthesis of vitamins, cofactors, and prosthetic groups	*
HCBG_03127	nicotinate-nucleotide pyrophosphorylase	biosynthesis of vitamins, cofactors, and prosthetic groups	0.77
secondary metabolism
HCBG_08767	NAD+dependent betaine aldehyde dehydrogenase	metabolism of secondary products	0.82
glycolysis and gluconeogenesis
HCBG_00056	enolase	glycolysis and gluconeogenesis	0.71
HCBG_05633	glucokinase glkA (Hexokinase)	glycolysis and gluconeogenesis	0.78
HCBG_02545	2,3-bisphosphoglycerate-independent phosphoglycerate mutase	glycolysis and gluconeogenesis	0.73
HCBG_06745	fructose 1,6-biphosphate aldolase	glycolysis and gluconeogenesis	0.77
HCBG_06729	phosphoglucomutase	glycolysis and gluconeogenesis	0.82
HCBG_08430	6-phosphofructokinase beta subunit	glycolysis and gluconeogenesis	0.80
HCBG_00107	pyruvate carboxylase	anaplerotic reactions	0.79
glyoxylate cycle
HCBG_02869	isocitrate lyase	glyoxylate cycle	0.73
HCBG_02874	malate synthase	glyoxylate cycle	0.68
pentose-phosphate pathway
HCBG_06620	transaldolase	pentose-phosphate pathway	*
TCA cycle
HCBG_08471	dihydrolipoamide succinyltransferase	tricarboxylic-acid pathway (citrate cycle, Krebs cycle, TCA cycle)	0.77
HCBG_05601	fumarate hydratase	tricarboxylic-acid pathway	0.81
oxidation of fatty acids
HCBG_02764	oleate-induced peroxisomal protein	oxidation of fatty acids	0.64
pyruvate dehydrogenase complex
HCBG_00155	pyruvate dehydrogenase complex component Pdx1	pyruvate dehydrogenase complex	0.73
energy conversion and regeneration
HCBG_00497	cytochrome c oxidase polypeptide IV	accessory proteins of electron transport	0.77
HCBG_06418	cytochrome c oxidase polypeptide VI	accessory proteins of electron transport	0.69
HCBG_02008	electron transfer flavoprotein beta-subunit	accessory proteins of electron transport	0.80
HCBG_02880	NADH-ubiquinone oxidoreductase	accessory proteins of electron transport	0.68
fermentation
HCBG_05406	alcohol dehydrogenase	alcohol fermentation	0.91
DNA processing
HCBG_02088	PENR2 protein	DNA synthesis and replication	0.76
HCBG_02062	ssDNA binding protein	DNA recombination and DNA repair	0.74
HCBG_02023	nucleotide excision repair protein RAD23	DNA repair	0.78
cell cycle
HCBG_03816	Prefoldin subunit 4	mitotic cell cycle and cell cycle *	*
HCBG_04779	cyclin-dependent protein kinase regulatory subunit	cell cycle arrest	0.53
HCBG_06262	cell cycle regulator p21 protein	protein folding and stabilization	0.80
HCBG_08474	histone H2B	chromosome condensation	0.77
HCBG_08473	histone H2A	chromosome condensation	0.77
RNA synthesis
HCBG_01700	transcription initiation factor TFIID subunit 14	general transcription activities	0.81
HCBG_04567	peptidyl-prolyl cis-trans isomerase ssp-1	mRNA synthesis	0.77
RNA processing
HCBG_00960	nuclear cap-binding protein	splicing	*
HCBG_01413	U6 snRNA-associated Sm-like protein LSm7	splicing	0.74
HCBG_01732	small nuclear ribonucleoprotein U	splicing	0.79
ribosome biogenesis
HCBG_01774	40S ribosomal protein S15	ribosomal proteins	0.74
HCBG_03465	40S ribosomal protein S6	ribosomal proteins	0.79
HCBG_07860	50S ribosomal protein L12	ribosomal proteins	0.68
HCBG_00111	60S ribosomal protein L11	ribosomal proteins	0.78
HCBG_00807	60S ribosomal protein L15	ribosomal proteins	*
HCBG_01407	60S ribosomal protein L17	ribosomal proteins	0.76
HCBG_00789	60S ribosomal protein L20 232	ribosomal proteins	0.83
HCBG_03603	60S ribosomal protein L6	ribosomal proteins	0.69
translation
HCBG_00178	ATP-dependent RNA helicase EIF4A	translation initiation	0.73
aminoacyl-tRNA-synthetases
HCBG_08668	glutaminyl-tRNA synthetase	aminoacyl-tRNA-synthetases	0.75
HCBG_00427	phenylalanyl-tRNA synthetase subunit beta cytoplasmic	aminoacyl-tRNA-synthetases	0.83
protein folding and stabilization
HCBG_00092	peptidyl-prolyl cis-trans isomerase B	protein folding and stabilization	0.59
protein targeting, sorting and translocation
HCBG_06194	rhodanese domain-containing protein	protein targeting, sorting and translocation	*
protein modification
HCBG_08449	N-acetyltransferase ats1	modification by acetylation, deacetylation	0.63
HCBG_04110	ubiquitin	modification by ubiquitination, deubiquitination	0.58
HCBG_01427	mitochondrial processing peptidase subunit	protein processing (proteolytic)	0.73
protein/peptide degradation
HCBG_00059	peptidase	protein/peptide degradation	0.77
HCBG_02090	xaa-pro aminopeptidase	protein/peptide degradation	0.80
HCBG_04249	aminopeptidase	cytoplasmic and nuclear protein degradation	0.80
HCBG_08487	cytosolic non-specific dipeptidase	cytoplasmic and nuclear protein degradation	0.74
HCBG_06199	polyubiquitin	proteasomal degradation (ubiquitin/proteasomal pathway)	0.47
HCBG_09113	proteasome component C1	proteasomal degradation (ubiquitin/proteasomal pathway)	0.62
HCBG_09127	proteasome component C5	proteasomal degradation (ubiquitin/proteasomal pathway)	0.69
HCBG_00078	proteasome component C11	proteasomal degradation (ubiquitin/proteasomal pathway)	0.72
HCBG_06776	aspartic endopeptidase Pep2	lysosomal and vacuolar protein degradation	0.69
HCBG_00153	aspartyl aminopeptidase	lysosomal and vacuolar protein degradation	0.74
transported compounds (substrates)
HCBG_08116	Acyl-CoA-binding protein	lipid/fatty acid transport	0.77
HCBG_06243	aldehyde dehydrogenase	transport	0.81
HCBG_08458	cytochrome b2	electron transport	0.77
HCBG_00791	NADH-cytochrome b5 reductase	electron transport	*
HCBG_06107	cytochrome c	electron transport	0.79
HCBG_08763	oxidoreductase	electron transport	0.82
transport routes
HCBG_00955	mitochondrial grpe	mitochondrial transport	0.57
cellular signalling
HCBG_07827	calmodulin	Ca2+ mediated signal transduction	0.77
stress response
HCBG_09132	heat shock protein	heat shock response	0.69
HCBG_04755	hsp88-like protein	heat shock response	0.89
cytoskeleton/structural proteins
HCBG_08443	Profilin	actin cytoskeleton	0.79
Unclassified proteins
HCBG_00930	predicted protein	-	0.76
HCBG_01998	nucleoside-diphosphate-sugar epimerase	-	*
HCBG_04085	immunogenic protein	-	0.81
HCBG_06738	rnapii degradation factor def1	-	0.77
HCBG_06720	predicted protein	-	0.57
HCBG_03446	DlpA domain-containing protein	-	0.81
HCBG_03495	DlpA domain-containing protein	-	0.77
HCBG_07370	immunoreactive protein	-	0.54
HCBG_04524	isochorismatase domain-containing protein	-	0.81
HCBG_05336	MYG1 protein	-	0.69
HCBG_07851	predicted protein	-	*
HCBG_09208	predicted protein	-	0.60
HCBG_07322	RPEL repeat protein	-	0.82
a fold change related to protein level of Zn depleted cells
* proteins detected only in control condition at the time point of 24 h
