# Supplementary material for: Insights Into Histoplasma capsulatum Behavior on Zinc Deprivation
Source: Front Cell Infect Microbiol. 2020 Nov 30;10:573097. doi: 10.3389/fcimb.2020.573097 (PMC7734293; doi:10.3389/fcimb.2020.573097)
Supplement: Supplementary file 5 [file Table_3.xlsx]

## Sheet: Planilha2
Supplementary table 03. Up-regulated proteins in H. capsulatum cellssubjected to Zn-deprivation for 24 h
Accession	Description	Function	Fold changea
amino acid metabolism
HCBG_00479	peptide methionine sulfoxide reductase msrA	amino acid metabolism	1.76
HCBG_01190	dihydroxy-acid dehydratase	amino acid metabolism	*
HCBG_03907	argininosuccinate synthetase	biosynthesis of arginine	2.29
HCBG_03508	aminotransferase class I and II	assimilation of ammonia, metabolism of the glutamate group	*
HCBG_08168	ornithine aminotransferase	assimilation of ammonia, metabolism of the glutamate group	*
HCBG_02547	serine hydroxymethyltransferase	metabolism of serine	*
HCBG_04154	methylmalonate-semialdehyde dehydrogenase	metabolism of the pyruvate family and D-alanine	1.20
HCBG_08053	aspartate aminotransferase	metabolism of the aspartate family	1.81
HCBG_03848	adenylosuccinate synthetase AdB	metabolism of aspartate	1.25
HCBG_04766	threonine synthase	biosynthesis of threonine	*
HCBG_05238	saccharopine dehydrogenase	aminoadipic acid pathway	4.39
HCBG_02862	2-methylcitrate dehydratase	biosynthesis of lysine	1.24
HCBG_02230	branched-chain amino acid aminotransferase	metabolism of the pyruvate family and D-alanine	*
HCBG_03359	anthranilate phosphoribosyltransferase	biosynthesis of tryptophan	*
HCBG_04720	anthranilate synthase multifunctional enzyme	biosynthesis of tryptophan	*
HCBG_03074	alanine transaminase	metabolism of the pyruvate family and D-alanine	1.20
Protein fate
HCBG_02783	deubiquitination-protection protein dph1	cell cycle	1.20
HCBG_05881	phosphoserine phosphatase	amino acid metabolism	*
nucleoside/nucleobase metabolism
HCBG_02712	HIT domain-containing protein	nucleotide/nucleoside/nucleobase metabolism	1.21
HCBG_05318	guanylate kinase	purin nucleotide/nucleoside/nucleobase metabolism	1.53
HCBG_00669	dUTPase	pyrimidine nucleotide/nucleoside/nucleobase metabolism	*
HCBG_00997	phosphoribosylaminoimidazole carboxylase	purine nucleotide/nucleoside/nucleobase anabolism	1.98
HCBG_00423	inosine-5'-monophosphate dehydrogenase	purine nucleotide/nucleoside/nucleobase anabolism	1.21
HCBG_07211	thymidylate synthase	pyrimidine nucleotide/nucleoside/nucleobase metabolism	*
HCBG_01674	ribonucleotide reductase M2 B	deoxyribonucleotide metabolism	1.61
HCBG_00826	uracil-DNA glycosylase	deoxyribonucleotide metabolism	1.47
phosphate metabolism
HCBG_01739	phosphotransferase enzyme family protein	phosphate metabolism	3.21
C-compound and carbohydrate metabolism
HCBG_00326	UDP-N-acetylglucosamine pyrophosphorylase	C-compound and carbohydrate metabolism	*
HCBG_05577	phosphomannose isomerase	sugar, glucoside, polyol and carboxylate metabolism	1.50
HCBG_05846	ribose 5-phosphate isomerase A	sugar, glucoside, polyol and carboxylate metabolism	*
HCBG_00506	aldo-keto reductase	sugar, glucoside, polyol and carboxylate catabolism	1.29
fatty acid metabolism
HCBG_08379	trans-2-enoyl-CoA reductase	lipid, fatty acid and isoprenoid metabolism	1.84
HCBG_01611	3-hydroxyisobutyryl-Coenzyme A hydrolase	fatty acid metabolism	*
HCBG_05842	ATP-citrate synthase subunit 1	fatty acid metabolism	1.39
HCBG_05841	ATP-citrate-lyase	fatty acid metabolism	1.43
HCBG_04794	acetyl-coa acetyltransferase	fatty acid metabolism	*
metabolism of vitamins, cofactors, and prosthetic groups
HCBG_00668	pyridoxine kinase	biosynthesis of vitamins, cofactors, and prosthetic groups	2.33
glycolysis and gluconeogenesis
HCBG_05811	glyceraldehyde-3-phosphate dehydrogenase	glycolysis and gluconeogenesis	*
HCBG_03071	phosphoenolpyruvate carboxykinase AcuF	glycolysis and gluconeogenesis	1.22
pyruvate dehydrogenase complex
HCBG_01169	dihydrolipoamide S-acetyltransferase	pyruvate dehydrogenase complex	*
HCBG_08382	pyruvate dehydrogenase	pyruvate dehydrogenase complex	1.64
TCA cycle
HCBG_04734	isocitrate dehydrogenase	tricarboxylic-acid pathway (citrate cycle, Krebs cycle, TCA cycle)	*
HCBG_01167	malate dehydrogenase	tricarboxylic-acid pathway (citrate cycle, Krebs cycle, TCA cycle)	*
HCBG_06673	succinate dehydrogenase	tricarboxylic-acid pathway (citrate cycle, Krebs cycle, TCA cycle)	1.23
energy conversion and regeneration
HCBG_08844	ATP synthase subunit beta	energy generation (e.g. ATP synthase)	1.25
HCBG_08498	suaprga1	aerobic respiration	1.69
cell cycle
HCBG_06452	septin	cytokinesis (cell division) /septum formation and hydrolysis	*
HCBG_05814	histone H2A	chromosome condensation	*
HCBG_03985	nuclear movement protein	nuclear migration	*
RNA synthesis
HCBG_06655	polymerase II polypeptide D	general transcription activities	1.58
HCBG_00325	zinc knuckle domain-containing protein	transcriptional control	*
HCBG_08373	SNF7 family protein Fti1/Did2	RNA synthesis	1.99
HCBG_03448	SNF7 family protein	RNA synthesis	1.38
HCBG_00318	RNA-binding protein	transcriptional control	*
HCBG_03497	SNF7 family protein	RNA synthesis	*
RNA processing
HCBG_05851	pre-mRNA polyadenylation factor fip1	3'-end processing	*
HCBG_01992	RNP domain-containing protein	splicing	1.68
HCBG_08990	small nuclear ribonucleoprotein LSM2	splicing	*
HCBG_04793	U5 small nuclear ribonucleoprotein component	splicing	*
ribosome biogenesis
HCBG_02411	60S acidic ribosomal protein P1	ribosomal proteins	1.33
HCBG_04150	50S ribosomal protein	ribosome biogenesis	*
HCBG_02714	40S ribosomal protein S10-A	ribosomal proteins	*
HCBG_08039	40S ribosomal protein S18	ribosomal proteins	*
HCBG_02415	40S ribosomal protein S26E	ribosomal proteins	*
HCBG_06961	40S ribosomal protein S3	ribosomal proteins	1.92
HCBG_04423	40S ribosomal protein S4	ribosomal proteins	*
HCBG_06445	60S ribosomal protein	ribosomal proteins	*
HCBG_00689	60S ribosomal protein L11	ribosomal proteins	1.79
HCBG_06795	60S ribosomal protein L27A	ribosomal proteins	*
HCBG_05566	60S ribosomal protein L5	ribosomal proteins	1.71
HCBG_07359	40S ribosomal protein S7E	ribosomal proteins	2.96
HCBG_01773	60S acidic ribosomal protein P2	ribosomal proteins	1.58
HCBG_05346	60S ribosomal protein L9B	ribosomal proteins	2.86
HCBG_03797	40S ribosomal protein S0 297 aa	ribosomal proteins	1.57
HCBG_01122	large subunit ribosomal protein L3	ribosomal proteins	*
HCBG_04444	ribosomal protein Srp1	ribosomal proteins	*
translation
HCBG_06718	translation elongation factor eEF-1 alpha	translation elongation	1.50
HCBG_06164	elongation factor 2	translation elongation	1.71
aminoacyl-tRNA-synthetases
HCBG_03698	alanyl-tRNA synthetase	aminoacyl-tRNA-synthetases	*
HCBG_06962	phenylalanyl-tRNA synthetase subunit beta	aminoacyl-tRNA-synthetases	*
HCBG_02717	leucyl-tRNA synthetase	aminoacyl-tRNA-synthetases	*
protein folding and stabilization
HCBG_07298	FK506-binding protein	protein folding and stabilization	1.82
HCBG_07837	Hsp90 co-chaperone Cdc37	protein folding and stabilization	1.42
HCBG_00825	disulfidisomerase	protein folding and stabilization	1.21
protein modification
HCBG_07404	ubiquitin	modification by ubiquitination, deubiquitination	*
HCBG_05009	ubiquitin-activating enzyme	modification by ubiquitination, deubiquitination	1.24
protein/peptide degradation
HCBG_04293	proteasome component PUP2	proteasomal degradation (ubiquitin/proteasomal pathway)	Control
HCBG_06618	serine proteinase	protein/peptide degradation	*
HCBG_05872	proteasome component	proteasomal degradation (ubiquitin/proteasomal pathway)	*
HCBG_01137	proteasome subunit alpha	proteasomal degradation (ubiquitin/proteasomal pathway)	*
HCBG_08038	carboxypeptidase	vacuolar protein degradation	1.58
transported compounds (substrates)
HCBG_08805	ubiquinol-cytochrome c reductase core subunit 2	electron transport	2.66
HCBG_01652	cytochrome P450	electron transport	*
HCBG_04866	oxidoreductase	electron transport	1.49
transport routes
HCBG_07830	clathrin light chain	vesicular transport (Golgi network, etc.)	1.78
HCBG_00457	DNA damage checkpoint protein rad24	cellular export and secretion	1.80
HCBG_01701	ran-specific GTPase-activating protein	nuclear transport	1.24
HCBG_03659	ADP-ribosylation factor	vesicular transport (Golgi network, etc.)	1.72
HCBG_04151	sorting nexin 3	vesicular transport (Golgi network, etc.)	1.23
cellular signalling
HCBG_03645	CORD and CS domain-containing protein	cellular signalling	*
HCBG_05072	Tyrosine-protein kinase	cellular signalling	1.45
HCBG_00052	3 protein epsilon	cellular signalling	1.95
homeostasis
HCBG_06722	F-type H+-transporting ATPase subunit H	homeostasis of protons	1.25
stress response
HCBG_00395	stress-induced-phosphoprotein 1	stress response	1.13
HCBG_04778	thioredoxin protein	stress response	*
HCBG_08832	hsp60-like protein	heat shock response	1.34
HCBG_04781	heat shock protein SSB1	heat shock response	1.75
HCBG_00837	stress protein p66	stress response	1.84
HCBG_00636	Y20 protein	oxidative stress response	*
HCBG_01124	glutathione-dependent formaldehyde-activating protein	stress response	*
HCBG_05010	glutathione S-transferase	oxygen and radical detoxification	*
HCBG_08399	catalase B	catalase reaction	1.40
HCBG_01313	glutathione reductase	glutathione conjugation reaction	1.51
HCBG_03391	Superoxide dismutase	superoxide metabolism	1.95
cytoskeleton/structural proteins
HCBG_08833	cofilin	actin cytoskeleton	1.34
Unclassified proteins
HCBG_01124	glutathione-dependent formaldehyde-activating protein	-	*
HCBG_02279	predicted protein	-	*
HCBG_03666	predicted protein	-	1.89
HCBG_05368	DUF1000 domain-containing protein	-	*
HCBG_08059	DUF833 domain-containing protein	-	1.20
HCBG_05515	HAD-superfamily hydrolase	-	*
HCBG_04760	predicted protein	-	*
a fold change related to protein level of Zn replete cells
* proteins detected only during zinc deprivation for 24 h
