# Supplementary material for: Insights Into Histoplasma capsulatum Behavior on Zinc Deprivation
Source: Front Cell Infect Microbiol. 2020 Nov 30;10:573097. doi: 10.3389/fcimb.2020.573097 (PMC7734293; doi:10.3389/fcimb.2020.573097)
Supplement: Supplementary file 6 [file Table_4.xlsx]

## Sheet: Table 03
Supplementary table 04. Down-regulated proteins in H. capsulatum cells subjected to Zn-deprivation for 48 h
Accession	Description	Function	Fold changea
C-compound and carbohydrate metabolism
HCBG_00563	carbonic anhydrase	C-compound and carbohydrate metabolism	*
electron transport and membrane-associated energy conservation
HCBG_04932	ubiquinol-cytochrome c reductase iron-sulfur subunit	accessory proteins of electron transport	*
cell cycle
HCBG_01031	septin	cytokinesis /septum formation and hydrolysis	0.77
translation
HCBG_00178	ATP-dependent RNA helicase EIF4A	translation initiation	0.83
HCBG_02906	ATP-dependent RNA helicase SUB2	translation initiation	*
HCBG_01183	elongation factor	translation elongation	*
HCBG_08684	elongation factor 1-gamma	translation elongation	0.83
aminoacyl-tRNA-synthetases
HCBG_03755	glutamyl-tRNA synthetase	aminoacyl-tRNA-synthetases	*
protein folding and stabilization
HCBG_08414	zuotin	protein folding and stabilization	*
protein/peptide degradation
HCBG_01137	proteasome subunit alpha	proteasomal degradation	0.54
transport facilities
HCBG_00333	V-type proton ATPase subunit G	transport ATPases	*
transport routes
HCBG_00603	NTF2 and RRM domain-containing protein	nuclear transport	0.51
cellular signalling
HCBG_05072	Tyrosine-protein kinase	tyrosine kinase	0.83
detoxification
HCBG_06890	glutaredoxin	glutathione conjugation reaction	0.67
HCBG_08047	superoxide dismutase 1 copper chaperone	superoxide metabolism	*
cytoskeleton/structural proteins
HCBG_03816	prefoldin subunit	cytoskeleton/structural proteins	0.47
HCBG_00622	ARP2/3 complex subunit	actin cytoskeleton	*
Unclassified proteins
HCBG_01155	predicted protein	-	0.77
HCBG_02119	phytanoyl-CoA dioxygenase	-	0.55
a fold change related to protein level of Zn depleted cells
* proteins detected only in control cells at the time point of 48 h
