# Supplementary material for: Insights Into Histoplasma capsulatum Behavior on Zinc Deprivation
Source: Front Cell Infect Microbiol. 2020 Nov 30;10:573097. doi: 10.3389/fcimb.2020.573097 (PMC7734293; doi:10.3389/fcimb.2020.573097)
Supplement: Supplementary file 7 [file Table_5.xlsx]

## Sheet: Table 04
Supplementary table 05. Up-regulated proteins in H. capsulatum cells subjected to Zn-deprivation for 48 h
Accession	Description	Function	Fold changea
amino acid metabolism
HCBG_04183	glutamine synthetase	biosynthesis of glutamine	*
HCBG_03171	glycine cleavage system H protein	degradation of glycine	2.86
HCBG_04644	serine hydroxymethyltransferase	metabolism of serine	*
HCBG_01439	histidinol dehydrogenase	biosynthesis of histidine	*
nucleotide/nucleoside/nucleobase metabolism
HCBG_03929	allantoicase	purin nucleotide/nucleoside/nucleobase metabolism	*
HCBG_06421	phosphoribosylformylglycinamidine synthase	purin nucleotide/nucleoside/nucleobase metabolism	*
phosphate metabolism
HCBG_04098	phosphotransmitter protein Ypd1	phosphate metabolism	1.50
C-compound and carbohydrate metabolism
HCBG_06609	L-xylulose reductase	C-compound and carbohydrate metabolism	*
HCBG_09004	gamma-butyrobetaine dioxygenase	C-compound and carbohydrate metabolism	*
lipid, fatty acid and isoprenoid metabolism
HCBG_01476	acyl-CoA dehydrogenase	fatty acid metabolism	*
HCBG_08273	3-hydroxybutyryl CoA dehydrogenase	fatty acid metabolism	*
metabolism of vitamins, cofactors, and prosthetic groups
HCBG_07315	nicotinate phosphoribosyltransferase	biosynthesis of vitamins, cofactors, and prosthetic groups	*
HCBG_00868	riboflavin kinase	biosynthesis of vitamins, cofactors, and prosthetic groups	1.54
glycolysis and gluconeogenesis
HCBG_02545	2,3-bisphosphoglycerate-independent phosphoglycerate mutase	glycolysis and gluconeogenesis	1.66
HCBG_06745	fructose 1,6-biphosphate aldolase	glycolysis and gluconeogenesis	*
TCA cycle
HCBG_03352	dihydrolipoamide branched chain transacylase E2	tricarboxylic-acid pathway	*
HCBG_00260	isocitrate dehydrogenase	tricarboxylic-acid pathway	*
cell cycle
HCBG_05319	septin	cytokinesis /septum formation and hydrolysis	1.38
DNA processing
HCBG_07837	cell division cycle protein 37	mitotic cell cycle and cell cycle control	*
HCBG_01674	ribonucleotide reductase M2 B	DNA repair	*
RNA processing
HCBG_01885	nucleic acid-binding protein	mRNA processing (splicing, 5'-, 3'-end processing)	*
HCBG_02636	RNP domain-containing protein	splicing	*
ribosome biogenesis
HCBG_01122	large subunit ribosomal protein L3	ribosomal proteins	2.31
HCBG_04423	40S ribosomal protein S4	ribosomal proteins	*
HCBG_04444	ribosomal protein Srp1	ribosomal proteins	*
HCBG_08254	40S ribosomal protein S11	ribosomal proteins	*
translation
HCBG_06201	eukaryotic translation initiation factor 5A-2	translation initiation	*
HCBG_06379	ATP-dependent RNA helicase FAL1	translation initiation	*
aminoacyl-tRNA-synthetases
HCBG_03345	RWD domain-containing protein	aminoacyl-tRNA-synthetases	*
HCBG_04974	asparaginyl-tRNA synthetase	aminoacyl-tRNA-synthetases	*
protein folding and stabilization
HCBG_00092	peptidyl-prolyl cis-trans isomerase B	protein folding and stabilization	*
protein modification
HCBG_05847	app binding protein	protein modification	*
protein/peptide degradation
HCBG_08854	aminopeptidase	cytoplasmic and nuclear protein degradation	*
HCBG_06346	proteasome component PRE6	proteasomal degradation	*
HCBG_08706	proteasome subunit alpha	proteasomal degradation	1.22
HCBG_09127	proteasome component C5	proteasomal degradation	2.42
transport routes
HCBG_06884	nuclear transport factor 2	nuclear transport	2.14
HCBG_03659	ADP-ribosylation factor	vesicular transport	*
HCBG_07362	Arp2/3 complex	cytoskeleton-dependent transport	1.25
stress response
HCBG_02919	nascent polypeptide-associated complex subunit beta	unfolded protein respons	1.25
HCBG_00395	stress-induced-phosphoprotein 1	stress response	2.62
detoxification
HCBG_01313	glutathione reductase	glutathione conjugation reaction	*
nucleus
HCBG_01105	histone acetyltransferase type B catalytic subunit	organization of chromosome structure	*
Unclassified proteins
HCBG_06534	predicted protein	-	*
HCBG_08856	predicted protein	-	*
HCBG_00910	predicted protein	-	*
HCBG_00930	predicted protein	-	*
a fold change related to protein level of Zn replete cells
* proteins detected only during zinc deprivation for 48 h
